# Supplementary material for: Multiple Holdouts With Stability: Improving the Generalizability of Machine Learning Analyses of Brain–Behavior Relationships
Source: Biol Psychiatry. 2020 Feb 15;87(4):368–76. doi: 10.1016/j.biopsych.2019.12.001 (PMC6970221; doi:10.1016/j.biopsych.2019.12.001)
Supplement: Key Resources Table [file mmc2.xlsx]

## Sheet: Key Resources Table
KEY RESOURCES TABLE
Resource Type	Specific Reagent or Resource	Source or Reference	Identifiers	Additional Information
Add additional rows as needed for each resource type	Include species and sex when applicable.	Include name of manufacturer, company, repository, individual, or research lab. Include PMID or DOI for references; use “this paper” if new.	Include catalog numbers, stock numbers, database IDs or accession numbers, and/or RRIDs. RRIDs are highly encouraged; search for RRIDs at https://scicrunch.org/resources.	Include any additional information or notes if necessary.
Software; Algorithm	MATLAB	Mathworks	RRID:SCR_001622	MATLAB_R2019a download at http://www.mathworks.com/products/matlab/
Software; Algorithm	Machine learning framework for SPLS	This paper	N/A	SPLS implementation available at https://github.com/jmmonteiro/spls
Software; Algorithm	MATLAB toolbox	SPM	RRID:SCR_007037	Version SPM12, download at http://www.fil.ion.ucl.ac.uk/spm/
Software; Algorithm	Python package	NiLearn	RRID:SCR_001362	version 0.5.2 download at http://nilearn.github.io
Software; Algorithm	MATLAB toolbox	BrainNet Viewer	RRID:SCR_009446	Version 1.3 (2018-12-19) download at https://www.nitrc.org/projects/bnv/
